# Supplementary material for: Advancing the integration of spatial data to map human and natural drivers on coral reefs
Source: PLoS One. 2018 Mar 1;13(3):e0189792. doi: 10.1371/journal.pone.0189792 (PMC5832214; doi:10.1371/journal.pone.0189792)
Supplement: S3 Supplement — (XLSX) [file pone.0189792.s003.xlsx]

## Sheet: driver_correlations.csv
	Commerical Fishing Total	Shore Fishing Total	Sediment	Nitrogen	Invasive Fish	Invasive Algae	Habitat Modification	New Development	Chl a	PAR	SST	Waves
Commerical Fishing Total	1
Shore Fishing Total	0.926611	1
Sediment	0.258377	0.310085	1
Nitrogen	0.500257	0.485653	0.893437	1
Invasive Fish	-0.606966	-0.818073	-0.463811	-0.448269	1
Invasive Algae	0.721108	0.819192	0.505431	0.723342	-0.785276	1
Habitat Modification	0.912261	0.972358	0.417568	0.590834	-0.824028	0.861105	1
New Development	0.365079	0.417738	0.257266	0.169194	-0.587705	0.454801	0.386143	1
Chl a	0.0312438	0.306721	-0.281281	-0.358017	-0.617265	0.241389	0.237356	0.379635	1
PAR	-0.148426	-0.0131989	-0.503893	-0.491783	-0.0440198	-0.234372	-0.14859	-0.376795	0.535199	1
SST	-0.117418	-0.309635	-0.659172	-0.596153	0.683003	-0.679197	-0.442512	-0.450089	-0.331263	0.355927	1
Waves	0.0152103	-0.102105	-0.0746195	0.000766748	-0.0969775	0.128711	0.0111554	0.233773	0.187975	-0.103844	-0.344556	1
